# Supplementary material for: Beetroot Juice Supplementation as a Healthy Aging Strategy Through Improving Physical Performance and Cognitive Functions: A Systematic Review
Source: Nutrients. 2025 Dec 17;17(24):3954. doi: 10.3390/nu17243954 (PMC12735994; doi:10.3390/nu17243954)
Supplement: Supplementary file 1 [file nutrients-17-03954-s001.zip]

Archive with 1 entries (1 files):
- nutrients-3976211-supplementary.pdf
